# Supplementary material for: Owner Observed Sleep Disturbances in Cavalier King Charles Spaniels with and Without Clinical Signs Compatible with a Chiari-like Malformation
Source: Animals (Basel). 2026 Jul 14;16(14):2184. doi: 10.3390/ani16142184 (PMC13405612; doi:10.3390/ani16142184)
Supplement: Supplementary file 1 [file animals-16-02184-s001.zip]

Archive with 6 entries (4 files):
- animals-4369397-supplementary/
- animals-4369397-supplementary/Supplementary File S1.pdf
- animals-4369397-supplementary/Supplementary File S2.pdf
- animals-4369397-supplementary/__MACOSX/
- animals-4369397-supplementary/__MACOSX/._Supplement 1.pdf
- animals-4369397-supplementary/__MACOSX/._Supplement 2.pdf
